# Supplementary material for: Multi-omics data integration reveals metabolome as the top predictor of the cervicovaginal microenvironment
Source: PLoS Comput Biol. 2022 Feb 23;18(2):e1009876. doi: 10.1371/journal.pcbi.1009876 (PMC8901057; doi:10.1371/journal.pcbi.1009876)
Supplement: S1 Table — Low mean squared error and high r-squared values indicate close correspondence between predicted and true values. These values correspond to plots displayed in S1 Fig, for the top 20 most accurately predicted features. (XLS) [file pcbi.1009876.s001.xls]

## Sheet: S1_Table
Target	Mean squared error	r-value	r-squared	P-value	Std Error	Slope	Intercept
1-palmitoyl-2-arachidonoyl-GPE (16:0/20:4)	0.31871	0.933762	0.871912	5.88254e-33	0.0370114	0.807915	-0.631747
1-stearoyl-2-docosahexaenoyl-GPC (18:0/22:6)	0.25579	0.909373	0.826959	2.25465e-28	0.0346956	0.634586	-0.357933
glycochenodeoxycholate	0.143152	0.902671	0.814814	2.43902e-27	0.0355783	0.624395	-0.594776
1-palmitoyl-2-linoleoyl-GPC (16:0/18:2)	0.613338	0.901162	0.812092	4.07114e-27	0.0407859	0.709398	0.0655936
sphingomyelin (d18:2/16:0, d18:1/16:1)	0.36115	0.89967	0.809406	6.70117e-27	0.0388799	0.670353	-0.288636
1-(1-enyl-palmitoyl)-2-linoleoyl-GPE (P-16:0/18:2)	0.356712	0.897267	0.805089	1.47152e-26	0.0405972	0.690317	-0.300764
sphingomyelin (d18:1/14:0, d16:1/16:0)	0.341314	0.895769	0.802403	2.37964e-26	0.0384534	0.64832	-0.256779
1-palmitoyl-2-docosahexaenoyl-GPC (16:0/22:6)	0.557175	0.894374	0.799904	3.69947e-26	0.0412611	0.690223	-0.323471
1-palmitoyl-2-oleoyl-GPC (16:0/18:1)	0.661428	0.894187	0.79957	3.92261e-26	0.0404867	0.676564	-0.0678832
sphingomyelin (d18:1/22:1, d18:2/22:0, d16:1/24:1)	0.513591	0.888854	0.790061	1.99849e-25	0.0420732	0.68287	-0.471767
1-palmitoyl-2-arachidonoyl-GPC (16:0/20:4n6)	0.746431	0.88818	0.788864	2.44003e-25	0.0425261	0.687741	0.0743298
behenoyl sphingomyelin (d18:1/22:0)	0.516096	0.887304	0.787308	3.15843e-25	0.0423626	0.681912	-0.174655
1,2-dipalmitoyl-GPC (16:0/16:0)	0.677907	0.884441	0.782237	7.22744e-25	0.0429262	0.680688	-0.242284
1-(1-enyl-stearoyl)-2-linoleoyl-GPE (P-18:0/18:2)	0.519238	0.883655	0.780847	9.03757e-25	0.0425133	0.671402	-0.338407
1,2-dilinoleoyl-GPC (18:2/18:2)	0.378864	0.876313	0.767924	6.768e-24	0.041047	0.624704	-0.293333
1-linoleoyl-2-arachidonoyl-GPC (18:2/20:4n6)	0.209352	0.876029	0.767426	7.29714e-24	0.0371934	0.565266	-0.4631
tricosanoyl sphingomyelin (d18:1/23:0)	0.438756	0.872053	0.760476	2.05401e-23	0.0425212	0.633903	-0.535505
1-(1-enyl-stearoyl)-2-arachidonoyl-GPE (P-18:0/20:4)	0.693718	0.86976	0.756483	3.6734e-23	0.0462546	0.682085	-0.331543
1-oleoyl-2-linoleoyl-GPC (18:1/18:2)	0.759241	0.868601	0.754467	4.90813e-23	0.0433636	0.635974	-0.238212
1-(1-enyl-palmitoyl)-2-oleoyl-GPE (P-16:0/18:1)	0.469672	0.868064	0.753536	5.60691e-23	0.043238	0.632542	-0.151223
cholesterol	0.566818	0.866896	0.75151	7.47723e-23	0.0410565	0.597369	-0.0410818
1-stearoyl-2-arachidonoyl-GPC (18:0/20:4)	0.981713	0.865304	0.748752	1.10223e-22	0.0455907	0.658481	-0.212392
1-(1-enyl-palmitoyl)-2-arachidonoyl-GPC (P-16:0/20:4)	0.426296	0.84763	0.718477	6.02936e-21	0.0393144	0.525474	-0.561028
1-stearoyl-2-oleoyl-GPC (18:0/18:1)	0.753891	0.845081	0.714162	1.02979e-20	0.0444118	0.587335	-0.169505
glycerophosphoglycerol	0.742874	0.840558	0.706537	2.60115e-20	0.037664	0.488952	0.026556
arachidonate (20:4n6)	0.523476	0.835817	0.698591	6.66255e-20	0.0444298	0.565922	-0.145446
1-(1-enyl-palmitoyl)-2-arachidonoyl-GPE (P-16:0/20:4)	0.750466	0.835795	0.698554	6.69141e-20	0.0488768	0.622511	-0.343605
1-(1-enyl-palmitoyl)-2-oleoyl-GPC (P-16:0/18:1)	0.483161	0.825962	0.682213	4.29428e-19	0.0421137	0.516255	-0.600504
deoxycarnitine	0.993133	0.825391	0.68127	4.76631e-19	0.0461456	0.564454	0.138599
N(1)-acetylspermine	0.618927	0.817063	0.667592	2.09476e-18	0.0496722	0.588956	-0.12662
phenylalanylglycine	2.14927	0.803507	0.645624	1.99916e-17	0.0438226	0.494886	-0.193337
tryptophan	1.04611	0.80267	0.644279	2.28485e-17	0.0406815	0.458067	-0.145433
1-palmitoyl-2-palmitoleoyl-GPC (16:0/16:1)	0.986084	0.80247	0.643958	2.35864e-17	0.0490557	0.551972	-0.509361
1-(1-enyl-stearoyl)-2-oleoyl-GPE (P-18:0/18:1)	0.726739	0.800976	0.641563	2.9878e-17	0.0496106	0.555312	-0.558362
N-acetylserine	0.488707	0.80033	0.640529	3.30743e-17	0.0513591	0.573593	-0.0282018
1-(1-enyl-palmitoyl)-2-palmitoyl-GPC (P-16:0/16:0)	0.48999	0.798317	0.63731	4.52934e-17	0.0438333	0.486139	-0.424802
1-palmitoyl-GPC (16:0)	0.673413	0.785274	0.616655	3.19736e-16	0.0529324	0.561691	-0.0774366
N-acetyl-cadaverine	2.00445	0.77574	0.601772	1.22698e-15	0.0594155	0.611081	0.0493014
kynurenine	0.420796	0.762887	0.581997	6.79869e-15	0.0458429	0.452577	0.0302699
1-oleoyl-GPC (18:1)	0.314748	0.76234	0.581162	7.29539e-15	0.0488653	0.481588	-0.916812
N-acetylputrescine	1.20233	0.755753	0.571162	1.67994e-14	0.0462878	0.44694	0.0884528
uridine	0.582809	0.753432	0.567659	2.23991e-14	0.0549261	0.526573	-0.142746
dihomo-linolenate (20:3n3 or n6)	0.623279	0.747835	0.559258	4.42445e-14	0.048086	0.453191	-0.571519
10-nonadecenoate (19:1n9)	0.264428	0.743327	0.552535	7.55893e-14	0.0455518	0.423502	-0.616184
eicosenoate (20:1)	0.592519	0.740936	0.548986	9.99701e-14	0.0452186	0.417399	0.0240395
spermidine	0.488873	0.738664	0.545625	1.30023e-13	0.0534924	0.490434	-0.0110387
N-alpha-acetylornithine	1.56837	0.736075	0.541806	1.74858e-13	0.0494236	0.449656	-1.08084
1-linoleoyl-GPC (18:2)	0.440493	0.735999	0.541694	1.76379e-13	0.0533115	0.484919	-0.511512
2-hydroxypalmitate	0.369113	0.705826	0.498191	4.38637e-12	0.0461378	0.384623	0.0926684
mannonate	0.948845	0.705746	0.498077	4.42188e-12	0.0429997	0.358381	-0.00362194
cadaverine	3.52713	0.702043	0.492864	6.38003e-12	0.0583007	0.480866	-1.0219
linoleate (18:2n6)	0.469221	0.700269	0.490377	7.5898e-12	0.050836	0.417216	0.127795
N-acetylmethionine sulfoxide	1.2759	0.697226	0.486124	1.01942e-11	0.0468697	0.381404	-0.00394528
pipecolate	1.97319	0.689235	0.475044	2.17436e-11	0.0523888	0.416959	0.0439199
1-methylhistamine	2.62485	0.688253	0.473693	2.38235e-11	0.0609642	0.483897	-1.11214
tyramine	4.00169	0.688204	0.473624	2.39338e-11	0.0538489	0.427361	-0.516202
oleate/vaccenate (18:1)	0.267864	0.687198	0.472241	2.62724e-11	0.0482778	0.382085	0.0980052
1-stearoyl-GPC (18:0)	0.607766	0.677311	0.458751	6.44326e-11	0.0550462	0.424	-0.415986
N6-methyllysine	1.19169	0.675715	0.456591	7.42353e-11	0.055737	0.427457	-0.0572914
C-glycosyltryptophan	0.462766	0.656602	0.431126	3.78849e-10	0.0581621	0.423627	-0.144294
cytosine	2.94513	0.64519	0.416271	9.49436e-10	0.0455129	0.321563	-0.529036
spermine	1.32091	0.641031	0.410921	1.31452e-09	0.0432901	0.302503	-0.150743
linolenate [alpha or gamma; (18:3n3 or 6)]	0.682586	0.638534	0.407726	1.59437e-09	0.0517606	0.359311	-0.738055
3-hydroxybutyrate (BHBA)	0.80271	0.633575	0.401418	2.32701e-09	0.0503663	0.345085	-0.444949
dehydroepiandrosterone sulfate (DHEA-S)	1.09009	0.615286	0.378577	8.86956e-09	0.0594324	0.388111	-0.775672
N('1)-acetylspermidine	0.993945	0.605153	0.366211	1.79537e-08	0.054471	0.346423	-0.0919846
imidazole propionate	2.26996	0.602771	0.363333	2.11158e-08	0.053073	0.335443	0.143322
N1,N12-diacetylspermine	1.32691	0.59985	0.35982	2.57164e-08	0.0478631	0.300222	-0.137867
glycerol	1.04632	0.599168	0.359003	2.69197e-08	0.0454393	0.284513	-0.193791
histamine	6.09852	0.598477	0.358175	2.81932e-08	0.052449	0.327813	-1.4591
tryptophan betaine	2.32738	0.584671	0.34184	6.94381e-08	0.0595155	0.358859	-0.551886
glutathione, oxidized (GSSG)	1.83406	0.58336	0.340309	7.54778e-08	0.0553295	0.332485	-0.28338
5-methylthioadenosine (MTA)	0.855904	0.579204	0.335478	9.80855e-08	0.0639885	0.380389	-0.0121159
3-carboxy-4-methyl-5-propyl-2-furanpropanoate (CMPF)	0.266754	0.572195	0.327407	1.51353e-07	0.0589395	0.344051	-0.427658
putrescine	2.15056	0.559703	0.313268	3.19947e-07	0.0562048	0.317604	0.314069
maltopentaose	1.50304	0.535296	0.286542	1.26826e-06	0.0559995	0.296922	-0.471805
phenylpyruvate	1.08386	0.492214	0.242274	1.12566e-05	0.0563411	0.266546	-0.267579
inosine 5'-monophosphate (IMP)	0.930075	0.485712	0.235916	1.52631e-05	0.0551931	0.256592	-0.920936
indolelactate	1.69702	0.472737	0.223481	2.7518e-05	0.0470789	0.21131	-0.107734
salicylate	0.410204	0.458581	0.210296	5.09743e-05	0.0417958	0.180453	-0.253104
pyroglutamine	0.716773	0.43613	0.190209	0.000128388	0.0446804	0.181174	-0.0966706
tryptamine	3.67044	0.433911	0.188278	0.000140179	0.0570025	0.229689	-1.71763
diacetylspermidine	1.47783	0.402493	0.162001	0.000456637	0.0401095	0.147548	-1.04195
N-acetyl-isoputreanine	1.48359	0.401682	0.161349	0.000470062	0.0434344	0.159395	-0.3225
4-acetamidobutanoate	0.597935	0.288872	0.0834468	0.0138562	0.0308804	0.0779575	-0.124674
2-hydroxyhippurate (salicylurate)	0.773117	0.265342	0.0704062	0.024282	0.0577622	0.133	-0.603873
hippurate	2.94065	0.265302	0.0703852	0.024304	0.043755	0.100732	0.010181
3-hydroxyhippurate	1.40567	0.250546	0.0627733	0.0337764	0.0400405	0.0866991	-0.341317
kynurenate	1.0242	0.211584	0.0447676	0.0743936	0.033908	0.0614155	-0.258771
3-indoxyl sulfate	1.30324	0.132368	0.0175214	0.267684	0.0315323	0.0352312	-0.301866
agmatine	1.51464	0.128975	0.0166346	0.280252	0.0395533	0.0430407	-1.0624
4-hydroxyhippurate	1.51066	0.043977	0.00193398	0.713765	0.0410106	0.015104	-0.520121
meglumine	0.556148	-0.0250139	0.000625694	0.834786	0.0470949	-0.00985915	-5.17818
cefazolin	7.88861e-31	0	0	1	0	0	-4.39006
