# Supplementary material for: Multi-omics data integration reveals metabolome as the top predictor of the cervicovaginal microenvironment
Source: PLoS Comput Biol. 2022 Feb 23;18(2):e1009876. doi: 10.1371/journal.pcbi.1009876 (PMC8901057; doi:10.1371/journal.pcbi.1009876)
Supplement: S2 Table — Low mean squared error and high r-squared values indicate close correspondence between predicted and true values. These values correspond to plots displayed in S5 Fig, for the top 20 most accurately predicted features. (XLS) [file pcbi.1009876.s002.xls]

## Sheet: S2_Table
Target	Mean squared error	r-value	r-squared	P-value	Std Error	Slope	Intercept
RAES	1.79227	0.866195	0.750293	8.87789e-23	0.0489333	0.709666	0.707981
sFAS	0.470025	0.853119	0.727813	1.84067e-21	0.0452759	0.619429	1.61257
sCD40L	0.628638	0.836612	0.699919	5.70294e-20	0.0495932	0.633689	0.150697
HGF	0.925698	0.825898	0.682108	4.34461e-19	0.0535942	0.65683	1.58919
TNFalpha	1.03729	0.817169	0.667766	2.05646e-18	0.0555099	0.65843	0.0493509
IL-10	1.20312	0.815657	0.665297	2.66948e-18	0.0479156	0.565203	0.368744
IL-1beta	1.75045	0.799991	0.639986	3.48825e-17	0.0544932	0.607878	1.4006
VEGF	1.16449	0.786796	0.619048	2.56333e-16	0.055148	0.588174	1.41158
SCF	0.594106	0.783676	0.614148	4.02455e-16	0.0557282	0.588234	-0.157854
CYFRA 21-1	1.41293	0.780019	0.60843	6.76478e-16	0.052126	0.543631	3.72452
MIP-1alpha	1.17369	0.761715	0.58021	7.90543e-15	0.056533	0.556067	1.10878
Leptin	0.280617	0.760157	0.577838	9.64729e-15	0.0485386	0.475116	2.44165
IL-8	0.729492	0.751232	0.564349	2.93339e-14	0.0535561	0.509992	3.48945
Prolactin	1.32501	0.741094	0.549221	9.81495e-14	0.0609342	0.562731	1.05379
FGF2	0.941364	0.729332	0.531925	3.72214e-13	0.0573873	0.511838	1.15925
CEA	4.26798	0.728438	0.530622	4.10728e-13	0.058789	0.52297	5.38989
IP-10	1.565	0.721979	0.521254	8.27192e-13	0.0554643	0.484211	2.42805
TGF alpha	0.77182	0.719568	0.517779	1.06891e-12	0.0558002	0.483764	0.990484
Flt-3L	0.509901	0.713566	0.509177	2.00053e-12	0.0538874	0.459207	0.738686
MIF	2.25448	0.709792	0.503805	2.94304e-12	0.0546833	0.461008	2.78441
MIP-1beta	1.31033	0.701036	0.491451	7.04216e-12	0.0584664	0.480871	1.16387
TRAIL	2.03958	0.666842	0.444678	1.6056e-10	0.0539908	0.404222	0.771458
IL-6	2.33648	0.66284	0.439357	2.25458e-10	0.056923	0.421602	0.835374
IL-17A	1.19234	0.648126	0.420068	7.5234e-10	0.0551198	0.392489	-0.190879
AFP	0.187853	0.641624	0.411681	1.25538e-09	0.0497274	0.348031	1.87611
IL-1alpha	0.84845	0.62255	0.387568	5.26763e-09	0.0546103	0.36347	3.02908
sFasL	0.545335	0.579677	0.336025	9.52228e-08	0.0575473	0.342519	0.082906
IL-36gamma	0.374886	0.565039	0.319269	2.33264e-07	0.0440776	0.252556	1.63456
beta HCG	2.29585	0.56036	0.314003	3.07833e-07	0.0618157	0.349908	-0.109092
IL-12p70	1.58203	0.539954	0.29155	9.83308e-07	0.0541877	0.290838	0.0146524
IL-1Ra	0.223411	0.527563	0.278323	1.9191e-06	0.0418243	0.217311	6.7559
IFNgamma	1.02703	0.509482	0.259572	4.86194e-06	0.0466634	0.23116	-0.0742014
OPN	0.651489	0.506993	0.257042	5.50299e-06	0.0593617	0.292129	3.20257
CA 15-3	3.88669	0.48971	0.239815	1.26665e-05	0.0549817	0.258372	-0.592936
IL-4	1.49744	0.48856	0.238691	1.33673e-05	0.0567016	0.265633	0.706695
CCL20	1.55795	0.482984	0.233273	1.73114e-05	0.0498356	0.229986	3.99363
CA125	2.74256	0.452959	0.205172	6.46315e-05	0.0551196	0.234303	4.12043
IFNalpha2	0.863837	0.41256	0.170206	0.000316699	0.0479996	0.181882	0.849716
CA 19-9	4.73974	0.397941	0.158357	0.000536799	0.0517607	0.187847	1.91199
IL-2	1.25558	0.392572	0.154113	0.000647703	0.0503547	0.179826	-0.431898
HE4	2.13238	0.270183	0.0729988	0.0217147	0.0486067	0.11412	9.98061
Total PSA	7.46888	0.247979	0.0614934	0.0357053	0.0524597	0.112349	2.30503
GM-CSF	0.277351	-0.0390122	0.00152195	0.744909	0.0437438	-0.0142888	-3.31965
TNFbeta	0.628752	0.0261009	0.000681256	0.827714	0.0294899	0.00644207	-4.11562
